# Supplementary material for: Physiological Response of Crimson Seedless Table Grape Vines to Controlled Irrigation Conditions in Different Micro-Climatic Environments
Source: Plants (Basel). 2025 Nov 23;14(23):3579. doi: 10.3390/plants14233579 (PMC12694231; doi:10.3390/plants14233579)
Supplement: Supplementary file 1 [file plants-14-03579-s001.zip]

Archive with 1 entries (1 files):
- plants-3973784-supplementary.pdf
